# Supplementary material for: Afferents to Action: Cortical Proprioceptive Processing Assessed with Corticokinematic Coherence Specifically Relates to Gross Motor Skills
Source: eNeuro. 2024 Jan 19;11(1):ENEURO.0384-23.2023. doi: 10.1523/ENEURO.0384-23.2023 (PMC10849019; doi:10.1523/ENEURO.0384-23.2023)
Supplement: Extended Data — Download Extended Data, ZIP file. [file eneuro-11-ENEURO.0384-23.2023-s001.zip]

Archive with 3 entries (3 files):
- s01_preproc_BBT.m
- s02_coordination_BBT.m
- s02_main_analysis_BBT.m
