# Supplementary material for: Afferents to Action: Cortical Proprioceptive Processing Assessed with Corticokinematic Coherence Specifically Relates to Gross Motor Skills
Source: eNeuro. 2024 Jan 19;11(1):ENEURO.0384-23.2023. doi: 10.1523/ENEURO.0384-23.2023 (PMC10849019; doi:10.1523/ENEURO.0384-23.2023)
Supplement: Extended Data — Download Extended Data, ZIP file. [file eneuro-11-ENEURO.0384-23.2023-s001.zip › s01_preproc_BBT.m]

function s01_preproc_2022_SM_MB

BBfold = 'E:\CMCandB\BoxandBlocks'
exp_dir = 'E:\CMCandB';
toolboxes = {'arfit' 'cartographie_motrice' 'cartographie_motrice/CM_extra' 'mne' 'spm12' 'fieldtrip-20190205/external/fastica/'};
for tool = toolboxes
    addpath(fullfile(exp_dir,'toolboxes',tool{1}));
end
cd(fullfile(exp_dir,'toolboxes','fieldtrip-20190205'));
try
ft_defaults;
end

data_dir = fullfile(exp_dir,'eeg');
matfold = fullfile(exp_dir,'matfiles');
picsfold = fullfile(exp_dir,'pics');
cd(fullfile(exp_dir,'analysis'));


conds = {'FDI_discrete' 'FDI_continuous' 'Biceps_discrete' 'Biceps_continuous' 'CKC' 'FID_ElbowMvt' 'BoxAndBlocks' 'BoxAndBlocks'};
% for n_sub = 1:33
%     sub = ['CMC_00' num2str(n_sub)];
%     while length(sub) > 7
%         sub(5) = [];
%     end
%     sub
%     mkdir(fullfile(data_dir,sub))
%     files = dir(fullfile(data_dir,[sub '_*']));
%     for n_file = 1:length(files)
%         movefile(fullfile(data_dir,files(n_file).name),fullfile(data_dir,sub))
%     end
% end
subjects = [];
for n_sub = 1:64
    sub = ['CMC_00' num2str(n_sub)];
    while length(sub) > 7
        sub(5) = [];
    end
    subjects{n_sub} = sub;
end

%subjects([6 8 10 12 29 37]) = [];
for n_sub = 17%[1:9 11:28 30:36 38:length(subjects)]
%for n_sub = [1]
    this_sub = str2num(subjects{n_sub}(5:7))
    if this_sub <= 9
        order = {'FDI_discrete' 'Biceps_discrete' 'FDI_continuous' 'Biceps_continuous' 'FDI_discrete' 'Biceps_discrete' 'FDI_continuous' 'Biceps_continuous' 'CKC' 'FDI_ElbowMvt' 'FDI_ElbowMvt' 'BoxAndBlocks' 'BoxAndBlocks' 'BoxAndBlocks'};
    elseif this_sub >= 10 & this_sub <= 19
        order = {'Biceps_discrete' 'FDI_discrete' 'Biceps_continuous' 'FDI_continuous' 'Biceps_discrete' 'FDI_discrete' 'Biceps_continuous' 'FDI_continuous' 'CKC' 'FDI_ElbowMvt' 'FDI_ElbowMvt' 'BoxAndBlocks' 'BoxAndBlocks' 'BoxAndBlocks'};
    elseif this_sub >= 20 & this_sub <= 28
        order = {'FDI_continuous' 'Biceps_continuous' 'FDI_discrete' 'Biceps_discrete' 'FDI_continuous' 'Biceps_continuous' 'FDI_discrete' 'Biceps_discrete' 'CKC' 'FDI_ElbowMvt' 'FDI_ElbowMvt' 'BoxAndBlocks' 'BoxAndBlocks' 'BoxAndBlocks'};
    elseif this_sub >=29 & this_sub <= 41
        order = {'Biceps_continuous' 'FDI_continuous' 'Biceps_discrete' 'FDI_discrete' 'Biceps_continuous' 'FDI_continuous' 'Biceps_discrete' 'FDI_discrete' 'CKC' 'FDI_ElbowMvt' 'FDI_ElbowMvt' 'BoxAndBlocks' 'BoxAndBlocks' 'BoxAndBlocks'};
    elseif this_sub >=42 & this_sub <= 50
        order = {'FDI_continuous' 'FDI_discrete' 'Biceps_continuous' 'Biceps_discrete' 'FDI_continuous' 'FDI_discrete' 'Biceps_continuous' 'Biceps_discrete' 'CKC' 'BoxAndBlocks' 'BoxAndBlocks' 'BoxAndBlocks'};
    elseif this_sub >=51 & this_sub <= 62
        order = {'Biceps_continuous' 'Biceps_discrete' 'FDI_continuous' 'FDI_discrete' 'Biceps_continuous' 'Biceps_discrete' 'FDI_continuous' 'FDI_discrete' 'CKC' 'BoxAndBlocks' 'BoxAndBlocks' 'BoxAndBlocks'};
    elseif this_sub >=63 & this_sub <= 64
        order = {'FDI_discrete' 'FDI_continuous' 'Biceps_discrete' 'Biceps_continuous' 'FDI_discrete' 'FDI_continuous' 'Biceps_discrete' 'Biceps_continuous' 'CKC' 'BoxAndBlocks' 'BoxAndBlocks' 'BoxAndBlocks'};
    end
    

    
    
    if strcmp(subjects{n_sub},'CMC_006')
        order = {'FDI_discrete' 'Biceps_discrete' 'FDI_continuous' 'CKC' 'Biceps_continuous' 'FDI_discrete' 'Biceps_discrete' 'FDI_continuous' 'Biceps_continuous' 'FDI_ElbowMvt' 'FDI_ElbowMvt' 'BoxAndBlocks' 'BoxAndBlocks' 'BoxAndBlocks'};
    end
    if strcmp(subjects{n_sub},'CMC_003')
        order = {'Biceps_discrete' 'FDI_discrete' 'Biceps_continuous' 'FDI_continuous' 'Biceps_discrete' 'FDI_discrete' 'Biceps_continuous' 'FDI_continuous' 'CKC' 'FDI_ElbowMvt' 'FDI_ElbowMvt' 'BoxAndBlocks' 'BoxAndBlocks' 'BoxAndBlocks'};
    end
    if this_sub == 38
        order = {'Biceps_continuous' 'FDI_continuous' 'Biceps_discrete' 'FDI_discrete' 'Biceps_continuous' 'FDI_continuous' 'Biceps_discrete' 'FDI_discrete' 'CKC' 'FDI_ElbowMvt' 'BoxAndBlocks' 'BoxAndBlocks' 'BoxAndBlocks'};
    end
    

    subfold = fullfile(data_dir,subjects{n_sub});
    files = dir(fullfile(subfold,'*.cnt'));
%     if strcmp(subjects{n_sub},'CMC_003')
%         files = files([2 1]);
%     end
    
    for n_file = 1:length(files)
        if n_file > 1
            all_data_sav = all_data;
            Nseg_sav = Nseg;
        end
        infile = fullfile(subfold,files(n_file).name);
        fid = fopen([infile(1:end-4) '.seg']);
        tline = fgetl(fid);
        Nseg = str2num(tline(end-2:end));

        % read the data
        cfg = [];
        cfg.dataset = infile;
        all_data = ft_preprocessing(cfg);
        load EEGlabels EEGlabels
        all_data.label(1:64) = EEGlabels;

        % determine trial boundaries
        if n_file > 1
            t_seg_sav = t_seg;
        end
        fid = fopen([infile(1:end-4) '.seg']);
        tline = fgetl(fid);
        Nseg = str2num(tline(end-2:end));
        t_seg = zeros(Nseg-1,3);
        for n_seg = 1:Nseg-1
            tline = fgetl(fid);
            t_seg(n_seg,:) = str2num(tline);
        end
        fclose(fid);
        t_seg = cumsum(t_seg(:,3));
        t_seg = t_seg+all_data.sampleinfo(end)-t_seg(end);

        if strcmp(subjects{n_sub},'CMC_003')
            % add the missing trial
            x = all_data.trial{1}(64+4,1:t_seg(1));
            x = diff(x,3);
            x = abs(x)./conv(abs(x),ones(1,1000),'same');
            [M,P] = max(x);
            t_seg = [0 ; P+1 ; t_seg];
        else
            t_seg = [0 ; 1000 ; t_seg];
        end
        if n_file > 1
            t_seg = [t_seg_sav ; t_seg(2:end)+t_seg_sav(end)];
            all_data.trial{1} = cat(2,all_data_sav.trial{1},all_data.trial{1});
            all_data.sampleinfo(end) = t_seg(end);
            all_data.time{1} = (0:t_seg(end)-1)/all_data.fsample;
            Nseg = Nseg + Nseg_sav;
        end
    end
    if strcmp(subjects{n_sub},'CMC_014')
        t_seg = [t_seg(1:14); t_seg(14)+319080; t_seg(15:end)];
        Nseg = Nseg + 1;
    elseif strcmp(subjects{n_sub},'CMC_020')
        t_seg = [t_seg(1:17); t_seg(17)+317715; t_seg(18:end)];
        Nseg = Nseg + 1;
    elseif strcmp(subjects{n_sub},'CMC_048')
        t_seg = [t_seg(1:2); 317394; t_seg(3:end)];
        Nseg = Nseg + 1;
    elseif strcmp(subjects{n_sub},'CMC_058')
        t_seg = [t_seg(1:12); 2966698; t_seg(13:end)];
        Nseg = Nseg + 1;
    elseif strcmp(subjects{n_sub},'CMC_063')
        t_seg = [t_seg(1:2); 315744; t_seg(3:end)];
        Nseg = Nseg + 1;
    elseif strcmp(subjects{n_sub},'CMC_064')
        t_seg = [t_seg(1:2); 317526; t_seg(3:end)];
        Nseg = Nseg + 1;
    end
    
    if or(strcmp(subjects{n_sub},'CMC_014'),strcmp(subjects{n_sub},'CMC_015'))
        force = all_data.trial{1}(65,:);
        force_p = force;
        for n = 1:21
            force_p(2:end-1) = max(max(force_p(2:end-1),force_p(1:end-2)),force_p(3:end));
        end
        force_n = force;
        for n = 1:21
            force_n(2:end-1) = min(min(force_n(2:end-1),force_n(1:end-2)),force_n(3:end));
        end
        force = force_p;
        keep_n = find(-force_n > force_p);
        force(keep_n) = force_n(keep_n);
        all_data.trial{1}(65,:) = force;
    end
    
    
    % two BB recorded in just one block; adding the trigger manually
    if strcmp(subjects{n_sub},'CMC_001')
        t_seg = [t_seg(1:end-2) ; 4230000 ; t_seg(end-1:end)];
        Nseg = Nseg + 1;
    end
    if strcmp(subjects{n_sub},'CMC_035')
        t_seg = [t_seg(1:10) ; 2234500 ; t_seg(11:end)];
        Nseg = Nseg + 1;
    end
    if strcmp(subjects{n_sub},'CMC_037')
        t_seg = [t_seg(1:2) ; 316000 ; t_seg(3:end)];
        Nseg = Nseg + 1;
    end
    if strcmp(subjects{n_sub},'CMC_038')
        t_seg = [324200 ; t_seg(3:end)];
        Nseg = Nseg - 1;
    end
    if strcmp(subjects{n_sub},'CMC_044')
        t_seg(12) = [];
        Nseg = Nseg - 1;
    end

    % check trigger location
    if 0
        x = all_data.trial{1}(64+1,:);
        % x = all_data.trial{1}(64+2,:);
%         x = [x x(end:-1:1)];
%         F_h_x = cosine_filter(size(x,2),{'high' 'notch' 'notch' 'notch' 'low'},[5 50 100 150 195]/Fs*2,[0.2 5 5 5 5]/Fs*2);
%         F_h_x = cosine_filter(size(x,2),{'high'},[30]/Fs*2,[5]/Fs*2);
%         x = real(ifft(fft(x,[],2).^F_h_x,[],2));
%         x(end/2+1:end) = [];

        plot(x)
        hold on
        for n = 1:size(t_seg,1)
            plot(sum(t_seg(n))*ones(1,2),[min(x)*1.1 max(x)*1.1],'r')
        end
    end

    % remove unnecessary channels (EOG and unused bip)
    ch_to_rm = [32];
    all_data.trial{1}(ch_to_rm,:) = [];
    all_data.label(ch_to_rm) = [];

    % reshape the all_data
    for n_seg = Nseg:-1:1
        all_data.trial{n_seg} = all_data.trial{1}(:,t_seg(n_seg)+1:t_seg(n_seg+1));
    end
    if strcmp(subjects{n_sub},'CMC_044')
        all_data.trial{11}(:,230500:235800) = [];
    end
    if strcmp(subjects{n_sub},'CMC_048')
        all_data.trial{11}(:,67000:end) = [];
    end
    
    
    % for box and blocks data quality check
    % extract just muscle activity for separate analysis
    data_BB = []; n_BB = 0;
    
    % place BB at the end
    if strcmp(subjects{n_sub},'CMC_006')
        all_data.trial = all_data.trial([1:11 13 16:end 12 14 15]);
    end
    for n_seg = Nseg:-1:Nseg-2
        abs(length(all_data.trial{n_seg})-90000)
        if 1 % abs(length(all_data.trial{n_seg})-90000) < 30000
            n_BB = n_BB + 1;
            data_BB{n_BB} = all_data.trial{n_seg}(64:68,:);
        end
    end
    data_BB = data_BB(end:-1:1);

    filename = [subjects{n_sub} '_BB.mat'];
    matfile = fullfile(subfold,filename);
    save(matfile,'data_BB')
    
    if 0
        % keep going with EEG data for BB
        addpath(fullfile(BBfold,'analysis'));

        data_BB = []; n_BB = 0;
        % for n_seg = Nseg:-1:1
        for n_seg = Nseg:-1:Nseg-2
            % eval(['[ti,tf] = trials_' subjects{n_sub} '(-Nseg+n_seg+3);']);
            [ti,tf] = feval(['trials_' subjects{n_sub}],(-Nseg+n_seg+3));
            n_BB = n_BB + 1;
            all_data.trial{n_seg} = all_data.trial{n_seg}(:,ti:tf);
        end
    elseif 0
        data_BB = []; n_BB = 0;
        % for n_seg = Nseg:-1:1
        for n_seg = Nseg:-1:Nseg-2
            % eval(['[ti,tf] = trials_' subjects{n_sub} '(-Nseg+n_seg+3);']);
            ti = 1; tf = min(60000,length(all_data.trial{n_seg}));
            n_BB = n_BB + 1;
            all_data.trial{n_seg} = all_data.trial{n_seg}(:,1:tf);
        end
    end
    
    
    for n_seg = Nseg:-1:1
        if and(length(all_data.trial{n_seg}) < 250000,n_seg < Nseg-2.5)
            all_data.trial(n_seg) = [];
        end
    end
    if strcmp(subjects{n_sub},'CMC_001')
        all_data.trial(1) = [];
    end
    if strcmp(subjects{n_sub},'CMC_003')
        all_data.trial(1:2) = [];
    end
    if strcmp(subjects{n_sub},'CMC_011')
        all_data.trial(2) = [];
    end
    
    
    for n_file = 1:length(all_data.trial) %find(strcmp(order,'CKC')) % 
        %% preprocessing and power estimation
        % filename = [subjects{n_sub} '_part' num2str(n_file)];
        filename = [subjects{n_sub} '_part' num2str(n_file) '_' order{n_file}];
        matfile = fullfile(subfold,[filename '_ICA.mat']);

        ica_fold = fullfile(data_dir,'ICA',[filename '_ICA']);
        if ~exist(ica_fold)
            mkdir(ica_fold)
        end
        ica_file = fullfile(ica_fold,[filename '_ica.mat']);
        ica_list = fullfile(ica_fold,[filename '_ica_list.txt']);
        bad_ch_file = fullfile(data_dir,subjects{n_sub},[filename '_bad_chs.txt']);

        % determine if there is something to do
        if exist(ica_list,'file') & exist(ica_file,'file')
            try
                list = dlmread(ica_list);
            catch
                list = [];
            end
            load(ica_file,'IC');
        else
            IC = [];
        end
        smth_to_do = 1;
        if isfield(IC,'list')
            if length(list) == length(IC.list)
                if isempty(list) & isempty(IC.list)
                    smth_to_do = 0;
                elseif isempty(list) - isempty(IC.list)
                    smth_to_do = 1;
                elseif all(list == IC.list)
                    smth_to_do = 0;
                end
            end
        end

        smth_to_do = 1%~exist(matfile);
        if smth_to_do
            data = all_data;
            data.trial = [];
            data.trial{1} = all_data.trial{n_file};
            data.sampleinfo = [1 size(data.trial{1},2)];
            data.time{1} = (0:size(data.trial{1},2)-1)/data.fsample;
            
            % define relevant variables
            L = size(data.trial{1},2);
            picksEEG = 1:63;
            Nchan = length(picksEEG);
            Fs = double(data.fsample);
            tens = round(10*Fs);
            twos = round(2*Fs);
            for n_chan = 1:length(data.label)
                tmp = data.label{n_chan};
                pos = find(tmp == '-');
                if ~isempty(pos)
                    data.label{n_chan} = tmp(5:pos-1);
                end
            end

            % filter EEG data
            EEG = data.trial{1}(picksEEG,:);
            EEG = EEG-mean(EEG,2);
            EEG = cat(2,EEG(:,2*tens:-1:1),EEG,EEG(:,end-2*tens+1:end));
            for n_pass = 1:2
                [b,a] = butter(4,1/Fs*2,'high'); % 1 Hz high pass
                if strcmp(order{n_file},'BoxAndBlocks')
                    [b,a] = butter(4,0.5/Fs*2,'high'); % 0.5 Hz high pass
                end
                EEG = filter(b,a,EEG,[],2);
                [b,a] = butter(8,45/Fs*2,'low');   % 45 Hz low pass
                EEG = filter(b,a,EEG,[],2);
%                 [b,a] = butter(8,90/Fs*2,'low');   % 90 Hz low pass
%                 EEG = filter(b,a,EEG,[],2);
%                 [b,a] = butter(4,[49 51]/Fs*2,'stop'); % 50 Hz notch
%                 EEG = filter(b,a,EEG,[],2);
                EEG = EEG(:,end:-1:1);
            end
            EEG(:,[1:2*tens end-2*tens+1:end]) = [];
            
            
            % fix force signal
            check_force = 1;
            force = data.trial{1}(64,:);
            if check_force
                dim = get(0,'ScreenSize');
                fig = figure('Menubar','none','Visible','Off');
                set(fig,'Units','pixel','Position',dim)
                plot(force)
            end
            
            to_fix = [0 abs(diff(force,2)) 0];
            th = 3*median(to_fix);
            to_fix = conv(to_fix > th,ones(1,3),'same')>0.1;
            deb = find([0 diff(to_fix>0.1)] == 1);
            fin = find([diff(to_fix>0.1) 0] == -1);
            
            Xq = 1:length(force);
            x = Xq;
            x(to_fix) = [];
            force(to_fix) = [];
            force = interp1(x,force,Xq);
            if check_force
                hold on
                plot(force)
                print([ica_file(1:end-4) '_force.png'],'-dpng')
                close(fig)
            end
            
            data.trial{1}(64,:) = force;
            
            
            
            %%%%%%%%%%%%%%%%%%%%%%%%%%%%%%%%%%%%%%%%%
            % bad channel detection & interpolation %
            %%%%%%%%%%%%%%%%%%%%%%%%%%%%%%%%%%%%%%%%%
            % See: 
            % Bigdely-Shamlo et al. Frontiers in Neuroinformatics 2015
            % "The PREP pipeline: standardized preprocessing for large-
            % scale EEG analysis

            % bad by deviation
            P = diff(prctile(EEG,[25 75],2),[],2); % interquartile difference;
            zP = (P-median(P))./(0.7413*diff(prctile(P,[25 75])));
            badp = find(zP>5)';
            % other deviation criterion: high SD in few trials
            Ltrim = Fs*floor(L/Fs);
            EEGr = reshape(EEG(:,1:Ltrim),[63 Fs Ltrim/Fs]);
            new_bad = 1;
            while(~isempty(new_bad))
                keep_chan = 1:63; keep_chan(badp) = [];
                SD = squeeze(std(EEGr,[],2));
                SD = SD./prctile(SD(keep_chan,:),95);
                SD = prctile(SD',98);
                new_bad = find(SD>2);
                new_bad = setdiff(new_bad,badp);
                badp = sort([badp new_bad]);
            end
            
            % bad by correlation
            EEGf = cat(2,EEG(:,tens:-1:1),EEG,EEG(:,end-tens+1:end));
            for n_pass = 1:2
                [b,a] = butter(8,50/Fs*2,'low');   % 50 Hz low pass
                EEGf = filter(b,a,EEGf,[],2);
                EEGf = EEGf(:,end:-1:1);
            end
            EEGf(:,[1:tens end-tens+1:end]) = [];
            Lround = Fs*floor(L/Fs);
            EEGf = reshape(EEGf(:,1:Lround),Nchan,1,Fs,Lround/Fs);
            EEGf = bsxfun(@minus,EEGf,mean(EEGf,3));
            EEGf = bsxfun(@rdivide,EEGf,std(EEGf,[],3));
            if 0 % too heavy on a laptop
                r = sum(bsxfun(@times,EEGf,permute(EEGf,[2 1 3 4]))/(Fs-1),3);
            else
                r = zeros(Nchan,Nchan,1,size(EEGf,4));
                for n_ep = 1:size(EEGf,4)
                    r(:,:,1,n_ep) = sum(bsxfun(@times,EEGf(:,:,:,n_ep),permute(EEGf(:,:,:,n_ep),[2 1 3 4]))/(Fs-1),3);
                end
            end
            rmax = prctile(abs(r),95-100/Nchan,2);
            badr = find(prctile(rmax,5,4)<0.25)';
            if strcmp(subjects{n_sub},'CMC_060')
                badr = [];
            end

            % bad by hf noise
            EEGf = cat(2,EEG(:,tens:-1:1),EEG,EEG(:,end-tens+1:end));
            for n_pass = 1:2
                [b,a] = butter(8,50/Fs*2,'low');   % 90 Hz low pass
                EEGf = filter(b,a,EEGf,[],2);
                EEGf = EEGf(:,end:-1:1);
            end
            EEGf(:,[1:tens end-tens+1:end]) = [];
            Pr = median(abs(EEG-EEGf),2)./median(abs(EEGf),2);
            zPr = (Pr-median(Pr))./(0.7413*diff(prctile(Pr,[25 75])));
            badpr = find(zPr > 5)';
            
            % gather all bad channels
            bad_ch = unique([badp badr badpr]);
            
            N_bad_elec(n_sub,n_file) = length(bad_ch)

            % report on bad channel identification
            fid = fopen(bad_ch_file,'w');
            fprintf(fid,['bad by deviation: ' repmat('%3.0f ',1,length(badp)) '\n'],badp);
            fprintf(fid,['bad by correlation: ' repmat('%3.0f ',1,length(badr)) '\n'],badr);
            fprintf(fid,['bad by HF noise: ' repmat('%3.0f ',1,length(badpr)) '\n'],badpr);
            fclose(fid);

            % interpolated bad channels
            if ~isempty(bad_ch)
                cfg = [];
                cfg.method        = 'triangulation';
                cfg.layout = 'EEG1010.lay';
                cfg.channel = data.label(picksEEG);
                neighbours = ft_prepare_neighbours(cfg);

                cfg = [];
                cfg.badchannel     = data.label(bad_ch);
                cfg.method         = 'weighted';
                cfg.neighbours     = neighbours;
                cfg.layout = 'EEG1010.lay';
                new_data = data;
                new_data.label = data.label(picksEEG);
                new_data.trial{1} = EEG;
                interp = ft_channelrepair(cfg,new_data);
                EEG = interp.trial{1};
            end

            % mean reference
            EEG = EEG-mean(EEG,1);

            % search for time points with artifacts
            EEGamp = abs(EEG);
            for n_chan = 1:Nchan
                EEGamp(n_chan,:) = conv(EEGamp(n_chan,:),ones(1,Fs)/Fs,'same');
            end
            th = mean(EEGamp,2) + std(EEGamp,[],2)*10;
            bad = max(bsxfun(@minus,EEGamp,th)>0,[],1);
            bad = conv(double(bad),ones(1,twos),'same') ~= 0;
            bad = bad>0;
            keep_ICA = find(~bad);

            % ICA
            if exist(ica_file)
                load(ica_file)
            else
                cfgICA = [];
                cfgICA.fastica = {'lastEIG',25,'numOfIC',20,'g','pow3'};

                % standardizing data for ICA
                X = EEG(:,keep_ICA);
                X_std = std(X,0,2);
                X_std(X_std==0) = 1;
                X = X./repmat(X_std,1,size(X,2));

                % Initialize cfgICA and IC
                IC = [];
                cfgICA.filt.par = {'high' 'low'};
                cfgICA.filt.win = 'boxcar';
                cfgICA.filt.freq = [1 25];
                cfgICA.filt.width = [1 5];

                % Decomposition using FASTICA
                [IC.S, IC.A, IC.W] = fastica(X,cfgICA.fastica{:});
                clear X

                % Resetting original units
                disp('quICArt - Resetting original channels units...')
                IC.A = IC.A.*repmat(X_std,1,size(IC.A,2));
                IC.W = IC.W./repmat(X_std',size(IC.W,1),1);
                IC = rmfield(IC,'S');

                % Classify ICs by decreasing values of kurtosis
                [IC.M,index] = sort(mean(abs(IC.A),1)/max(mean(abs(IC.A),1)),'descend');
                IC.A = IC.A(:,index);
                IC.W = IC.W(index,:);

                % save the ICA decomposition
                save(ica_file,'IC');


                %%%%%%%%%%%%%%%%%%%%%%%%%%%%%%%%%%%%%%%%%%%%%%%%%%%%%%%%%
                %                   Identify bad ICs                    %
                %%%%%%%%%%%%%%%%%%%%%%%%%%%%%%%%%%%%%%%%%%%%%%%%%%%%%%%%%
                if ~isfield(IC,'ECG')
                    %%%%%%%%%%%%%%%%%%%%%%%%%%%%%%
                    % find heart beat components %
                    %%%%%%%%%%%%%%%%%%%%%%%%%%%%%%
                    Flow =  [10:3:36];
                    Fhigh = [13:3:39];
                    for n_f = 1:length(Flow)
                        S = IC.W*EEG(:,keep_ICA);
                        S = [S(:,tens:-1:1) S S(:,end:-1:end-tens+1)];
                        F_h_x = cosine_filter(size(S,2),{'high' 'low'},[Flow(n_f) Fhigh(n_f)]/Fs*2,[2 2]/Fs*2);
                        FS = fft(S,[],2);
                        FS = bsxfun(@times,FS,F_h_x);
                        S = real(ifft(FS,[],2));
                        S(:,1:tens) = [];    S(:,end-tens+1:end) = [];
                        clear FS
                        S = abs(hilbert(S'))';

                        L = length(S);
                        dL = 5*Fs;
                        ndiv = floor(L/dL);
                        dS = reshape(S(:,1:ndiv*dL),[size(S,1) dL ndiv]);
                        dS = bsxfun(@rdivide,abs(dS),sum(abs(dS),2));
                        FdS = abs(fft(dS,[],2));

                        freq = (0:dL-1)/dL*Fs;
                        keepF = find(freq < 5 & freq > 0.05);
                        FdS = FdS(:,keepF,:);
                        if n_f == 1
                            all_FdS = zeros([size(FdS) length(Flow)]);
                        end
                        all_FdS(:,:,:,n_f) = FdS;
                    end
                    all_FdS = bsxfun(@rdivide,all_FdS,sum(all_FdS,2));

                    mFdS = mean(all_FdS,4);
                    d2mFdS = -diff(mFdS,2,2);
                    score = squeeze(max(d2mFdS,[],2));
                    score = mean(score,2);
                    [M,P] = sort(score,'descend');
                    th = mean(M(4:end))+std(M(4:end))*10;
                    IC.ECG = find(score > th);


                    %%%%%%%%%%%%%%%%%%%%%%%%%%%%%
                    % find eye blink components %
                    %%%%%%%%%%%%%%%%%%%%%%%%%%%%%
                    Flow =  [1];
                    Fhigh = [8];
                    for n_f = 1:length(Flow)
                        S = IC.W*EEG(:,keep_ICA);
                        S = [S(:,tens:-1:1) S S(:,end:-1:end-tens+1)];
                        F_h_x = cosine_filter(size(S,2),{'high' 'low'},[Flow(n_f) Fhigh(n_f)]/Fs*2,[1 1]/Fs*2);
                        FS = fft(S,[],2);
                        FS = bsxfun(@times,FS,F_h_x);
                        S = real(ifft(FS,[],2));
                        S(:,1:tens) = [];    S(:,end-tens+1:end) = [];
                        clear FS

                        dL = 2*Fs;
                        L = length(S);
                        ndiv = floor(L/dL);
                        dS = reshape(S(:,1:ndiv*dL),[size(S,1) dL ndiv]);
                        S(:,1:dL/2) = [];
                        L = length(S);
                        ndiv = floor(L/dL);
                        dS = cat(3,dS,reshape(S(:,1:ndiv*dL),[size(S,1) dL ndiv]));
                        dS = bsxfun(@rdivide,dS,sum(abs(dS(:,:)),2))*numel(dS(1,:,:));
                    end
                    score = prctile(range(dS,2),(1-dL/Fs/30)*100,3);
                    [M,P] = sort(score,'descend');
                    th = mean(M(4:end))+std(M(4:end))*4;
                    IC.EOG = find(score > th);

                    %%%%%%%%%%%%%%%%%%%%%%%%%%%%
                    % find non uniform signals %
                    %%%%%%%%%%%%%%%%%%%%%%%%%%%%
                    L = length(keep_ICA);
                    ndiv = 500;
                    dL = floor(L/ndiv);
                    S = IC.W*EEG(:,keep_ICA);
                    dS = reshape(S(:,1:ndiv*dL),[size(S,1) dL ndiv]);
                    mdS = squeeze(max(abs(dS),[],2));
                    mdS = squeeze(median(reshape(mdS,[size(S,1) ndiv/10 10]),2));
                    weird_sig = prctile(mdS,85,2)./prctile(mdS,15,2);
                    IC.weird = find(weird_sig > 2);
                end
            end


            % read the list file if it is available. Otherwise, create it
            % based on ECG, EOG and weird components
            if exist(ica_list,'file')
                list = dlmread(ica_list);
            else
                list = unique([IC.ECG' IC.EOG' IC.weird']);
                dlmwrite(ica_list,list);
            end

            % determine if the list has been updated (different 
            % form IC.list
            replace = 1;
            if isfield(IC,'list')
                if length(list) == length(IC.list)
                    if all(list == IC.list)
                        replace = 0;
                    end
                end
            end


            if replace
                S = IC.W*EEG(:,keep_ICA);
                L = length(S);

                % save the updated IC
                IC.list = list;
                save(ica_file,'IC');


                %%%%%%%%%%%%%%%%%%%%%%%%%%%%%%%%%%%%%%%%%%%%%%%%%%%%%%%%%
                %   Visuzalize ica and reject artifactual componenets   %
                %%%%%%%%%%%%%%%%%%%%%%%%%%%%%%%%%%%%%%%%%%%%%%%%%%%%%%%%%
                dim = get(0,'ScreenSize');
                for n_fig = 1:ceil(L/Fs/60)
                    imfile = [ica_file(1:end-4) '_S_' num2str(n_fig) '.png'];
                    if ~exist(imfile,'file')
                        fig = figure('Menubar','none','Visible','Off');
                        set(fig,'Units','pixel','Position',dim)
                        deb = (n_fig-1)*Fs*60+1;
                        fin = n_fig*Fs*60;
                        fin = min(fin,L);
                        % deb = max(fin-60*Fs+1,1);
                        time_index = deb:fin;
                        plot(bsxfun(@plus,S(:,time_index)/10,(size(S,1):-1:1)')')
                        ylim([0 size(S,1)+1]); yticks(1:size(S,1)); yticklabels(size(S,1):-1:1);
                        xlim([0 60*Fs]); xticks(0:Fs*10:Fs*60); xticklabels(round(time_index(1:10*Fs:end)/1000)); xlabel('Time [s]')
                        print(imfile,'-dpng')
                        close(fig)
                    end
                end

                fig = figure('Menubar','none','Visible','Off');
                set(fig,'Units','pixel','Position',dim)
                nx = 4; % floor(sqrt(size(S,1))*0.8);
                ny = ceil(size(S,1)/nx);
                for n_comp = 1:size(S,1)
                    subplot(nx,ny,n_comp)
                    cfg = [];
                    cfg.xparam = 'time';
                    cfg.layout = 'EEG1010.lay';
                    ave = [];
                    ave.avg = IC.A(:,n_comp);
                    cfg.zlim = [-1 1]*max(abs(ave.avg));
                    ave.fsample = 1000;
                    ave.time = 0;
                    ave.label = data.label(picksEEG);
                    ave.dimord = 'chan_time';
                    ft_topoplotER(cfg,ave);
                    if any(n_comp == list)
                        labels = {'ECG' 'EOG' 'weird'};
                        this_label = labels([any(IC.ECG == n_comp) any(IC.EOG == n_comp) any(IC.weird == n_comp)]);
                        this_str = [];
                        for n = 1:length(this_label)
                            this_str = [this_str this_label{n} ' '];
                        end
                        title(['IC ' num2str(n_comp) ' ' this_str],'Fontsize',20,'Color',[1 0 0])
                    else
                        title(['IC ' num2str(n_comp)],'Fontsize',16)
                    end
                end
                print([ica_file(1:end-4) '_Topo.png'],'-dpng')
                close(fig)
            end
            
            
            % reject the identified artifactual components
            EEG_corrected = EEG;
            S = IC.W*EEG;
            EEG_corrected = EEG_corrected-IC.A*S;

            % remove large movement artifacts
            do_this_corr = ((strcmp(subjects{n_sub},'CMC_006') & any(n_file == [13]))...
                         | (strcmp(subjects{n_sub},'CMC_021') & any(n_file == [13]))...
                         | (strcmp(subjects{n_sub},'CMC_019') & any(n_file == [12 14]))...
                         | (strcmp(subjects{n_sub},'CMC_027') & any(n_file == [12]))...
                         | (strcmp(subjects{n_sub},'CMC_030') & any(n_file == [12 13])));
            if do_this_corr
                EEG1 = EEG_corrected.*(1-cos(2*pi*(1:L)/Fs))/2;
                for n = 1:L/Fs
                    try
                        this_int = (n-1)*Fs+1:n*Fs;
                        [U,S,V] = svd(EEG1(:,this_int),'econ');
                        S(1,1) = 0;
                        EEG1(:,this_int) = U*S*V';
                    catch
                        disp('SVD did not converge for one segment')
                    end
                end
                EEG2 = EEG_corrected.*(1+cos(2*pi*(1:L)/Fs))/2;
                for n = 1.5:L/Fs
                    try
                        this_int = (n-1)*Fs+1:n*Fs;
                        [U,S,V] = svd(EEG2(:,this_int),'econ');
                        S(1,1) = 0;
                        EEG2(:,this_int) = U*S*V';
                    catch
                        disp('SVD did not converge for one segment')
                    end
                end
                EEG_corrected = EEG1 + EEG2;
            end

            
            if strcmp(subjects{n_sub},'CMC_024') & n_file == 13
                rm_int = [24000 31000; 39000 44000; 49000 52000];
                for n_int = 1:size(rm_int,1)
                    tmp = EEG_corrected(:,rm_int(n_int,1):rm_int(n_int,2));
                    [U,S,V] = svd(tmp,'econ');
                    S(1,1) = 0;
                    EEG_corrected(:,rm_int(n_int,1):rm_int(n_int,2)) = U*S*V';
                end
            end
            
            
            % search for time points with artifacts
            EEGamp = abs(EEG_corrected);
            for n_chan = 1:Nchan
                EEGamp(n_chan,:) = conv(EEGamp(n_chan,:),ones(1,Fs)/Fs,'same');
            end
            th = mean(EEGamp(:,keep_ICA),2) + std(EEGamp(:,keep_ICA),[],2)*5;
            % th = median(abs(EEG_corrected),2)+5*(0.7413*diff(prctile(abs(EEG_corrected),[25 75],2),[],2));
            bad = max(bsxfun(@minus,EEGamp,th)>0,[],1);
            bad = conv(double(bad),ones(1,Fs),'same') ~= 0;
            bad = bad>0;
            
            
            if strcmp(subjects{n_sub},'CMC_019') & n_file == 12
                bad([1:9000 38000:39000]) = 1;
            end
            
            % visualize corrected data (along with bad time points)
            fig = figure('Menubar','none','Visible','Off');
            set(fig,'Units','pixel','Position',dim)
            tmp = reshape(EEG_corrected(1:63,1:Fs*floor(L/Fs)),[63 Fs floor(L/Fs)]);
            tmp = squeeze(max(max(abs(tmp))));
            tmp = prctile(tmp,95);
            dL = floor(L/5);
            for n = 1:5
                plot(tmp*(13.75-2.5*n)+max(min(EEG_corrected(1:63,1+dL*(n-1):dL*n)',tmp*1.25),-tmp*1.25))
                hold on
                plot(tmp*(13.75-2.5*n)+bad(1+dL*(n-1):dL*n)*tmp,'k')
            end
            axis([0 dL 0 tmp*12.5]);
            axis off
            print([ica_file(1:end-4) '_corrected_traces.png'],'-dpng')
            close(fig)
            
            
            if 0
                EEGamp = abs(EEG_corrected);
                for n_chan = 1:Nchan
                    EEGamp(n_chan,:) = conv(EEGamp(n_chan,:),ones(1,Fs)/Fs,'same');
                end
                EEGamp = EEGamp./median(EEGamp,2);
                EEGamp = mean(EEGamp);
                th = mean(EEGamp(:,keep_ICA),2) + std(EEGamp(:,keep_ICA),[],2)*5;
                bad = EEGamp>th;
                bad = conv(double(bad),ones(1,Fs),'same') ~= 0;
                bad = bad>0;
            end
            

            % save the corrected data in a matfile
            data.trial{1}(picksEEG,:) = EEG_corrected;
            data.bad = bad;
            save(matfile,'data')
        end
    end
end
