# Supplementary material for: Afferents to Action: Cortical Proprioceptive Processing Assessed with Corticokinematic Coherence Specifically Relates to Gross Motor Skills
Source: eNeuro. 2024 Jan 19;11(1):ENEURO.0384-23.2023. doi: 10.1523/ENEURO.0384-23.2023 (PMC10849019; doi:10.1523/ENEURO.0384-23.2023)
Supplement: Extended Data — Download Extended Data, ZIP file. [file eneuro-11-ENEURO.0384-23.2023-s001.zip › s02_coordination_BBT.m]

exp_dir = '/media/mathieu/HB_MB1/data_scott';
cd(fullfile(exp_dir,'analysis'));

%% Box and Blocks
bbfold = fullfile(exp_dir,'BoxandBlocks','BB');
bbfiles = dir(fullfile(bbfold,'*.mat'));


coord_NL = [];
p_coord_NL = [];
coord = [];
regularity = [];
coordIp = [];
coordImut = [];
coordphi = [];
CV_env = [];

for n_file = 1:length(bbfiles)
    load(fullfile(bbfold,bbfiles(n_file).name));
    bbfiles(n_file).name

    % 1, 3, 5, 7, 10, 15
    if 0
        data_BB(1) = [];
        save(fullfile(bbfold,bbfiles(n_file).name),'data_BB');
    end
    % 11: 5 acceptable blocks; remove 2 first one where no acc is available

    for n_trial = 1:3
        Fs = 1000;
        emg = data_BB{n_trial}(3:5,:); % biceps, FDI, deltoid anterior
        emg = [emg emg(:,end:-1:1)];
        F_h_x = cosine_filter(size(emg,2),{'high' 'notch' 'notch' 'notch' 'notch' 'notch' 'low'},[20 50 100 150 200 250 295]/Fs*2,[5 5 5 5 5 5 5]/Fs*2);
        emg = real(ifft(fft(emg,[],2).^F_h_x,[],2));
        emg(:,end/2+1:end) = [];


        eval(['[ti,tf] = trials_' bbfiles(n_file).name(1:7) '(n_trial);'])
        emg = emg(:,ti:tf);

        if 0
            for n_emg = 1:3
                subplot(3,1,n_emg)
                plot(abs(emg(n_emg,10001:20000)),'k')
            end
        end


        %%% 
        t = -0.25:1/Fs:0.25;
        FWHMf = 6;
        FWHMt = 8*log(2)/2/pi/FWHMf;
        sigma = FWHMt/sqrt(8*log(2));
        kern = exp(-t.^2/2/sigma^2);
        kern = kern/sum(kern);
        if 0 % check in frequency domain to acertain
            plot(kern)
            Fkern = abs(fft(kern));
            Fkern = Fkern/Fkern(1);
            f = (0:length(Fkern)-1)/length(Fkern)*Fs;
            plot(f,Fkern)
        end
        if 0
            kern = gausswin(Fs/2,4); kern = kern/sum(kern);
        end
        emg_env1 = emg;
        for n_emg = 1:3
            emg_env1(n_emg,:) = conv(abs(emg(n_emg,:)),kern,'same');
        end
        
        t = -1.5:1/Fs:1.5;
        FWHMf = 1.4;
        FWHMt = 8*log(2)/2/pi/FWHMf;
        sigma = FWHMt/sqrt(8*log(2));
        kern = exp(-t.^2/2/sigma^2);
        kern = kern/sum(kern);
        if 0
            kern = gausswin(2*Fs,4); kern = kern/sum(kern);
        end
        emg_env2 = emg;
        for n_emg = 1:3
            emg_env2(n_emg,:) = conv(abs(emg(n_emg,:)),kern,'same');
        end
        emg_env3 = emg_env1./emg_env2;

        if 0
            for n_emg = 1:3
                subplot(3,1,n_emg)
                plot(abs(emg(n_emg,10001:20000)),'k')
                hold on
                plot(emg_env1(n_emg,10001:20000)*5,'linewidth',2)
                plot(emg_env2(n_emg,10001:20000)*5,'linewidth',2)
                hold off
            end

            figure
            plot(emg_env3(:,10001:20000)')
        end
        
        CV_env(n_file,n_trial) = mean(std(emg_env3,[],2)./mean(emg_env3,2));


        % corss correlation
        lag = -2*Fs:20:2*Fs;
        t = -min(lag)+1:10:length(emg)-max(lag);
        r = zeros(3,3,length(lag));
        for n_lag = 1:length(lag)
            r(:,:,n_lag) = corr(emg_env3(:,t)',emg_env3(:,t+lag(n_lag))');
        end

        if 0
            for n1 = 1:3
                for n2 = 1:3
                    subplot(3,3,n1+3*n2-3)
                    plot(lag,squeeze(r(n1,n2,:)),'k')
                    ylim([-1 1])
                end
            end
        end
        regularity_neg(n_file,n_trial) = mean(-diag(min(r,[],3)));
        regularity_pos(n_file,n_trial) = mean(diag(max(r(:,:,find(abs(lag)>400)),[],3)));
        coord(n_file,n_trial) = (sum(sum(max(abs(r),[],3)))-3)/6;


        if 0
            ext = CM_extrema(emg_env3(1,:),1:length(emg_env3),1);
            keep = find(ext.Max > 0);
            tt = ext.MaxInd(keep);
            tt(tt<Fs) = []; tt(tt>length(emg)-Fs) = [];
            t = -Fs:10:Fs;
            ttt = t'+tt;
            emg_evk = emg_env3(:,ttt);
            emg_evk = reshape(emg_evk,[3 size(ttt)]);
            emg_evk = permute(emg_evk,[2 3 1]);
            plot(emg_evk(:,:,2))
            [U,S,V] = svd(emg_evk(:,:,2),'econ');


            plot(mean(emg_evk(:,:,2),2))
            hold on
            plot(std(emg_evk(:,:,2),[],2)/sqrt(length(tt)))
            plot(-std(emg_evk(:,:,2),[],2)/sqrt(length(tt)))
        end


%         addpath /home/mathieu/Documents/data/SpeechTrack_demo/toolboxes/gcmi-master/matlab/
%         % addpath /Users/mb/Documents/data/SpeechTrack_demo/toolboxes/partial-info-decomp-master/
% 
% 
%         cX = copnorm(emg_env3')';
%         cXshift = zeros([3 length(cX)-Fs/5 5]);
%         for n = 1:5
%             cXshift(:,:,n) = cX(:,Fs/20*(n-1)+1:end-(Fs/5-Fs/20*(n-1)));
%         end
%         cXshift = cXshift(:,1:Fs/100:end,:);
% 
%         ind = [1 2; 1 3; 2 3];
%         I = zeros(1,3);
%         pI = zeros(1,3);
%         for n_comp = 1:3
%             x = ind(n_comp,1);
%             y = ind(n_comp,2);
%             I(n_comp) = mi_gg(cXshift(x,:,3)',permute(cXshift(y,:,:),[3 2 1])');
% %             Nsim = 1000;
% %             I_perm = zeros(1,Nsim);
% %             for n_sim = 1:Nsim
% %                 shift = ceil(rand*length(cXshift));
% %                 I_perm(n_sim) = mi_gg(cXshift(x,[shift:end 1:shift-1],3)',permute(cXshift(y,:,:),[3 2 1])');
% %             end
% %             pI(n_comp) = mean(I(n_comp)<I_perm);
%         end
% 
% 
%         coord_NL(n_file,n_trial) = mean(I)
%         p_coord_NL(n_file,n_trial,:) = pI;
        
        % estimate EMG phase angles
        x = emg_env3-1;
        Fx = fft(x,[],2);
        Fx(:,end/2+1:end) = Fx(:,end/2+1:end)*(-1i);
        Fx(:,1:end/2) = Fx(:,1:end/2)*(1i);
        xi = real(ifft(Fx,[],2));
        emg_phi = angle(x+i*xi);
        
        
        ind = [1 2; 1 3; 2 3];
        Ip = zeros(1,3);
        Imut = zeros(1,3);
        Iphi = zeros(1,3);
        for n_comp = 1:3
            x = ind(n_comp,1);
            y = ind(n_comp,2);
            
            Ip(n_comp) = CM_Iperm(emg_env3(x,:),emg_env3(y,:),100,10,4);
            Imut(n_comp) = CM_Imut(emg_env3(x,:),emg_env3(y,:),1,10);
            Iphi(n_comp) = CM_Imut(emg_phi(x,:),emg_phi(y,:),1,10);
        end
        coordIp(n_file,n_trial) = mean(Ip);
        coordImut(n_file,n_trial) = mean(Imut);
        coordIphi(n_file,n_trial) = mean(Iphi);
    end
end


%%%


emg = abs(emg);
Pemg = abs(fft(emg,[],2));
Pemg(:,1) = 0;
kern = hanning(round(length(Pemg)/Fs/3)); kern = kern/sum(kern);
for n_emg = 1:3
    Pemg(n_emg,:) = conv(Pemg(n_emg,:),kern,'same');
end
f = (0:length(Pemg)-1)/length(Pemg)*Fs;
keepF = find(f<10);


for n_emg = 1:3
    subplot(3,1,n_emg)
    plot(f(keepF),Pemg(n_emg,keepF),'linewidth',2)
end


% F_h_x = cosine_filter(size(emg,2),{'low'},5/Fs*2,2/Fs*2);
F_h_x = cosine_filter(size(emg,2),{'high' 'low'},[0.5 2]/Fs*2,[0.2 0.5]/Fs*2);
emg = real(ifft(fft(emg,[],2).^F_h_x,[],2));


% corss correlation
lag = -2*Fs:20:2*Fs;
t = -min(lag)+1:10:length(emg)-max(lag);
r = zeros(3,3,length(lag));
for n_lag = 1:length(lag)
    r(:,:,n_lag) = corr(emg(:,t)',emg(:,t+lag(n_lag))');
end

for n1 = 1:3
    for n2 = 1:3
        subplot(3,3,n1+3*n2-3)
        plot(lag,squeeze(r(n1,n2,:)))
        ylim([-1 1])
    end
end
