# Supplementary material for: Afferents to Action: Cortical Proprioceptive Processing Assessed with Corticokinematic Coherence Specifically Relates to Gross Motor Skills
Source: eNeuro. 2024 Jan 19;11(1):ENEURO.0384-23.2023. doi: 10.1523/ENEURO.0384-23.2023 (PMC10849019; doi:10.1523/ENEURO.0384-23.2023)
Supplement: Extended Data — Download Extended Data, ZIP file. [file eneuro-11-ENEURO.0384-23.2023-s001.zip › s02_main_analysis_BBT.m]

BBfold = 'E:\CMCandB\BoxandBlocks'
exp_dir = 'E:\CMCandB';
toolboxes = {'arfit' 'cartographie_motrice' 'cartographie_motrice/CM_extra' 'mne' 'spm12' 'fieldtrip-20190205/external/fastica/'};
for tool = toolboxes
    addpath(fullfile(exp_dir,'toolboxes',tool{1}));
end
cd(fullfile(exp_dir,'toolboxes','fieldtrip-20190205'));
try
ft_defaults;
end

data_dir = fullfile(exp_dir,'eeg');
matfold = fullfile(exp_dir,'matfiles');
picsfold = fullfile(exp_dir,'pics');
cd(fullfile(exp_dir,'analysis'));


conds = {'FDI_discrete' 'FDI_continuous' 'Biceps_discrete' 'Biceps_continuous' 'CKC' 'FID_ElbowMvt' 'BoxAndBlocks' 'BoxAndBlocks'};
% for n_s


tmp = dir(fullfile(data_dir,'*CMC*'));
subjects = [];
for n_sub = 1:length(tmp)
    subjects{n_sub} = tmp(n_sub).name;
end
%subjects([6 8 10 12 29 37]) = [];
subjects_kept = subjects([1:5 6:7 9 11 13:28 30:36 38:length(subjects)]);
subjects = subjects_kept;


%% Step 2 Coherence analysis
perm_stat = 0;
for n_sub = [8]%[1:9 11:28 30:36 38:length(subjects)] %[1:5 6:7 11 13:28 30:36 38:length(subjects)] [1:9 11:28 30:36 38:length(subjects)]
    subfold = fullfile(data_dir,subjects{n_sub});
    for n_cond = [7] % [5 7]
        %try
        filename = [subjects{n_sub} '_part*_' conds{n_cond} '_ICA.mat'];
        files = dir(fullfile(subfold,filename));
        if length(files) < 2
            disp(['Missing file for ' subjects{n_sub} '   ' conds{n_cond}])
        end
        
        Ndf = [];
        NdfSL = [];
        for n_file = 1:length(files)
            infile = fullfile(subfold,files(1).name);
            matfile = fullfile(subfold,files(n_file).name)
            load(matfile,'data')
            Fs = double(data.fsample);
                 
            if 0
                data.time{1}(1:200) = [];
                data.trial{1}(:,1:200) = [];
                data.sampleinfo(end) = data.sampleinfo(end)-200;
                data.bad(1:200) = [];
            end
            
            % degrees of freedom
            try
                [U,S,V] = svd(data.trial{1}(1:63,find(~data.bad)),'econ');
                Ndf(n_file) = sum(diag(S)>S(1)/100);
            end

            surflap = 0;
            if surflap
                 cfg                 = [];
                 cfg.method          = 'finite';
                 cfg.elecfile        = 'standard_1005.elc';
                 cfg.elec            = ft_read_sens(cfg.elecfile);
                 cfg.trials          = 'all';
                 % cfg.neighbours      = neighbours;
                 cfg.conductivity    = 0.33;
                 dataSL               = ft_scalpcurrentdensity(cfg, data);
                 data.trial{1}(1:31,:) = dataSL.trial{1}(1:31,:);
                 data.trial{1}(33:64,:) = dataSL.trial{1}(32:63,:);
                 data.trial{1}(32,:) = dataSL.trial{1}(31,:); % arbitrary!
                 
                 try
                     [U,S,V] = svd(data.trial{1}([1:31 33:64],find(~data.bad)),'econ');
                     NdfSL(n_file) = sum(diag(S)>S(1)/100);
                 end
            end
            
            if 1
                cfg = [];
                cfg.method        = 'triangulation';
                cfg.layout = 'EEG1010.lay';
                cfg.channel = data.label(1:63);
                neighbours = ft_prepare_neighbours(cfg);
                
                Nderiv = 0;
                all_derivs = zeros(length(neighbours)*7,2);
                for n_elec = 1:length(neighbours)
                    % find neighbors for that electorde
                    n_ref = find(strcmp(data.label,neighbours(n_elec).label));
                    [tmp,n_neigh] = intersect(data.label,neighbours(n_elec).neighblabel);
                    
                    % remove doubons in derivations
                    [tmp,to_rm] = intersect(n_neigh,all_derivs(1:Nderiv,1));
                    n_neigh(to_rm) = [];
                    
                    % add to the list of derivations
                    pos = Nderiv+1:Nderiv+length(n_neigh);
                    all_derivs(pos,1) = n_ref;
                    all_derivs(pos,2) = n_neigh;
                    Nderiv = Nderiv + length(n_neigh);
                end
                all_derivs(Nderiv+1:end,:) = [];
                data_deriv = data;
                data_deriv.trial{1} = data.trial{1}(all_derivs(:,1),:)-data.trial{1}(all_derivs(:,2),:);
                
                % restore lables
                data_deriv.label = [];
                for n_deriv = 1:Nderiv
                    data_deriv.label{n_deriv,1} = [data.label{all_derivs(n_deriv,1)} '-' data.label{all_derivs(n_deriv,2)}];
                end
            end
                
            
            % initialise CM
            surrog = [];
            CM = [];
            CM.win = 'boxcar';
            
            if n_cond < 5
                CM.quantum = Fs;
                CM.tap = 3; %5
                CM.Find = 1:CM.quantum/Fs*40+1;
            
                n_ref = 0;
                ref = [];
                muscle = {'biceps' 'FDI'};
                for n_emg = 66:67
                    emg = data.trial{1}(n_emg,:);
                    emg = [emg emg(end:-1:1)];
                    F_h_x = cosine_filter(size(emg,2),{'high' 'notch' 'notch' 'notch' 'low'},[5 50 100 150 195]/Fs*2,[0.2 5 5 5 5]/Fs*2);
                    emg = real(ifft(fft(emg,[],2).^F_h_x,[],2));
                    emg(end/2+1:end) = [];

                    n_ref = n_ref + 1;
                    % n_ref = 1; % EMG from the FDI
                    % ref = [];
                    ref(n_ref).info = [muscle{n_emg-65} ' EMG'];
                    ref(n_ref).chan = emg;
                    ref(n_ref).filt = [];
                    ref(n_ref).norm = 0;
                    
                    
                    emg = data.trial{1}(n_emg,:);
                    emg = [emg emg(end:-1:1)];
                    F_h_x = cosine_filter(size(emg,2),{'high' 'notch' 'notch' 'notch' 'low'},[20 50 100 150 195]/Fs*2,[0.2 5 5 5 5]/Fs*2);
                    emg = real(ifft(fft(emg,[],2).^F_h_x,[],2));
                    emg(end/2+1:end) = [];
                    
                    n_ref = n_ref + 1;
                    % n_ref = 2; % EMG from the FDI
                    ref(n_ref).info = [muscle{n_emg-65} ' EMG'];
                    ref(n_ref).chan = abs(emg);
                    ref(n_ref).filt = [];
                    ref(n_ref).norm = 1;
                end
                CM.ref = ref;
%                 
%                 if n_cond <= 2
%                     emg = data.trial{1}(67,:);
%                 else
%                     emg = data.trial{1}(66,:);
%                 end
%                 emg = [emg emg(end:-1:1)];
%                 F_h_x = cosine_filter(size(emg,2),{'high'},[30]/Fs*2,[5]/Fs*2);
%                 emg = real(ifft(fft(emg,[],2).^F_h_x,[],2));
%                 emg(end/2+1:end) = [];
%                 emg = conv(abs(emg),gausswin(Fs,Fs/300));
                
                % if n_cond == 1 | n_cond == 3
                % correct for drifts
                force = data.trial{1}(64,:);
                Th = prctile(force,[10 50 90]);
                Th = Th+[Th(1)-Th(2) 0 Th(3)-Th(2)]; Th(2) = [];
                force(isnan(force)) = mean(Th);
                
                if n_cond < 3
                    n_ref = 4;
                else
                    n_ref = 2;
                end
                Themg = [0 prctile(ref(n_ref).chan,90)*10];
                
                picfile = fullfile(picsfold,'edited_force_traces',[files(n_file).name(1:end-4) '_force.jpeg']);
                if 0 % not(exist(picfile))
                    dim = get(0,'ScreenSize');
                    fig = figure('Menubar','none','Visible','Off');
                    set(fig,'Units','pixel','Position',dim)

                    for n_plot = 1:3
                        t_int = (1:120*Fs)+(n_plot-1)*120*Fs;
                        t_int(t_int>length(force)) = [];
                        subplot(3,1,n_plot)
                        plot(2*ref(n_ref).chan(t_int)/Themg(2)-1,'r')
                        hold on
                        plot((force(t_int)-mean(Th))/diff(Th),'b')
                        xlim([1 120*Fs])
                        try
                            ylim([-1 1])
                        end
                    end
                    pause(0.01)
                    print('-djpeg',picfile)
                    pause(0.01)
                    close(fig) % run to here for force traces - quality check
                else
                    bad_force = get_bad_from_jpeg_fig(picfile,length(force));
                end
%             end
%         end
%     end
% end
                 if 0
                        force = [force force(end:-1:1)];
                        F_h_x = cosine_filter(size(force,2),{'low'},[30]/Fs*2,[5]/Fs*2);
                        force = real(ifft(fft(force,[],2).^F_h_x,[],2));
                        force(end/2+1:end) = [];

                        % compute force increase and decrease
                        force_band = [zeros(1,Fs/20) force(Fs/10+1:end)-force(1:end-Fs/10) zeros(1,Fs/20)];
                        Th = median(abs(force_band))*12;
                        bad_force = (conv(abs(force_band)>Th,ones(1,Fs),'same') > 0.1);

                        if n_cond > 2
                            % plot(force);
                            tr = (1:length(force))/length(force);
                            tr_no_bad = tr; tr_no_bad(find(bad_force)) = 0;
                            k1 = find(tr_no_bad < 0.4 & tr_no_bad > 0.1);
                            k2 = find(tr_no_bad < 0.9 & tr_no_bad > 0.6);
                            f1 = mean(force(k1));
                            f2 = mean(force(k2));
                            force = force - tr*(f2-f1)/(mean(tr(k2))-mean(tr(k1)));
                            % hold on
                            % plot(force)
                            % hold off
                        end
                        hold on
                        plot(force,'r')

                        Th = prctile(force,[10 50 90]);
                        Th = Th+[Th(1)-Th(2) 0 Th(3)-Th(2)]; Th(2) = [];
                        Th = [mean(Th) diff(Th)/2];
                        bad_force = or(bad_force,(conv(abs(force-Th(1))>Th(2),ones(1,Fs),'same') > 0.1));
    %                 else
    %                     force = data.trial{1}(64,:);
    %                     bad_force = zeros(size(data.bad));
    %                     SDforce = std(force(end/3:2*end/3));
    %                     Mforce = mean(force(end/3:2*end/3));
    %                     bad_force(find(abs(force-Mforce) > 8*SDforce)) = 1;
    %                     bad_force = conv(bad_force,ones(1,Fs),'same');
    %                     bad_force = bad_force >= 1;
    %                 end

                    % no force trace available -> reject only the first and
                    % last 10 s of data
                    if n_cond < 3
                        if strcmp(subjects{n_sub},'CMC_035') | ...
                           strcmp(subjects{n_sub},'CMC_036') | ...
                           strcmp(subjects{n_sub},'CMC_037') | ...
                           strcmp(subjects{n_sub},'CMC_038') | ...
                           strcmp(subjects{n_sub},'CMC_039')
                            bad_force = zeros(size(bad_force));
                            bad_force(1:10*Fs) = 1;
                            bad_force(end-10*Fs:end) = 1;
                        end
                    end
                 end
            end
            if n_cond > 4
                CM.quantum = Fs*2;
                CM.Find = 1:CM.quantum/Fs*20+1;
                if n_cond > 6
                    CM.quantum = Fs*5;
                    CM.Find = 1:CM.quantum/Fs*8+1;
                end
                
%                 emg = data.trial{1}(63+4,:);
%                 F_h_x = cosine_filter(size(acc,2),{'high' 'low'},[0.2 45]/Fs*2,[0.2 2]/Fs*2);
%                 acc = real(ifft(fft(acc,[],2).^F_h_x,[],2));
                
                % filter the emg
                emg = data.trial{1}(63+4,:);
                emg = [emg emg(end:-1:1)];
                F_h_x = cosine_filter(size(emg,2),{'high' 'notch' 'notch' 'notch' 'low'},[5 50 100 150 195]/Fs*2,[0.2 5 5 5 5]/Fs*2);
                emg = real(ifft(fft(emg,[],2).^F_h_x,[],2));
                emg(end/2+1:end) = [];
                emg = abs(emg);
                
                
                emg = data.trial{1}(63+(3:5),:);; % biceps, FDI, deltoid anterior
                emg = [emg emg(:,end:-1:1)];
                F_h_x = cosine_filter(size(emg,2),{'high' 'notch' 'notch' 'notch' 'notch' 'notch' 'low'},[20 50 100 150 200 250 295]/Fs*2,[5 5 5 5 5 5 5]/Fs*2);
                emg = real(ifft(fft(emg,[],2).^F_h_x,[],2));
                emg(:,end/2+1:end) = [];

                % slow envelope
                t = -1.5:1/Fs:1.5;
                if n_cond > 6
                    FWHMf = 1.4;
                else
                    FWHMf = 3;
                end
                FWHMt = 8*log(2)/2/pi/FWHMf;
                sigma = FWHMt/sqrt(8*log(2));
                kern = exp(-t.^2/2/sigma^2);
                kern = kern/sum(kern);
                emg_env2 = emg;
                for n_emg = 1:3
                    emg_env2(n_emg,:) = conv(abs(emg(n_emg,:)),kern,'same');
                end
                emg_env3 = abs(emg)./emg_env2;

                
                n_ref = 1; % Euclidean norm of the acc
                ref_acc = [];
                ref_acc(n_ref).info = 'emg_norm';
                ref_acc(n_ref).chan = emg_env3(2,:);
                ref_acc(n_ref).filt = [];
                ref_acc(n_ref).norm = 0;
                
                if n_cond == 8
                    CM.env.filt.par = {'high' 'low'};
                    CM.env.filt.f_vect = [15 25]/Fs*2;
                    CM.env.filt.Ws_vect = [2 2]/Fs*2;
                end

                CM.ref = ref_acc;
                
                bad_force = zeros(size(data.bad));
            end
            
            CM.infile = infile;
            perm_stat = 0;


            
            if strcmp(subjects{n_sub},'CMC_001') & n_cond == 1 & n_file == 1
                bad_force = [bad_force ones(1,length(data.bad)-length(bad_force))];
            end
            bad = or(data.bad,bad_force);
            CM.picksMEEG = 1:63;
            CM.label = data.label(CM.picksMEEG) ;
            
            CMderiv = CM;
            CMderiv.label = data_deriv.label;
            CMderiv.picksMEEG = 1:Nderiv;
            
            if n_cond > 6
                CMI = CKC_MI(CM,data,bad);
                CMIderiv = CKC_MI(CM,data_deriv,bad);
            end
            
            % surrogate-data-based stat
            if 1 % ~perm_stat & isfield(CM,'maxave')
                CM.surrog.Nsim = 1000;
                CM.surrog.Find = 1:26;            % 9 à 17 si analyse bande 4-8 (laisser 2 pour bande beta)
                % CM.surrog.sens = sensors.picksMEG;
            end
            CM = CM_coh_EEG_ref_one_pass(CM,data,bad);
            
            CMderiv = CM_coh_EEG_ref_one_pass(CMderiv,data_deriv,bad);


            
            if n_file == 1
                CMall = CM;
                CMderivall = CMderiv;
                if n_cond > 4
                    CMIall = CMI;
                    CMIderivall = CMIderiv;
                end
            else
                CMall = CM_combine_results(CMall,CM);
                CMderivall = CM_combine_results(CMderivall,CMderiv);
                
                if n_cond > 4
                    CMIall.Ip = (CMIall.Ip*(CMIall.nave) + CMI.Ip*CMI.nave)/(CMIall.nave+CMI.nave);
                    CMIall.Imut = (CMIall.Imut*(CMIall.nave) + CMI.Imut*CMI.nave)/(CMIall.nave+CMI.nave);
                    CMIall.Iphi = (CMIall.Iphi*(CMIall.nave) + CMI.Iphi*CMI.nave)/(CMIall.nave+CMI.nave);
                    CMIall.navew = CMIall.nave+CMI.nave;

                    CMIderivall.Ip = (CMIderivall.Ip*(CMIderivall.nave) + CMIderiv.Ip*CMIderiv.nave)/(CMIderivall.nave+CMIderiv.nave);
                    CMIderivall.Imut = (CMIderivall.Imut*(CMIderivall.nave) + CMIderiv.Imut*CMIderiv.nave)/(CMIderivall.nave+CMIderiv.nave);
                    CMIderivall.Iphi = (CMIderivall.Iphi*(CMIderivall.nave) + CMIderiv.Iphi*CMIderiv.nave)/(CMIderivall.nave+CMIderiv.nave);
                    CMIderivall.navew = CMIderivall.nave+CMIderiv.nave;
                end
            end
        end
        
        
        surrog = [];
        if isfield(CMall,'surrog')
            surrog = CMall.surrog;
            CMall.surrog = [];
        end
        
        mat_outfile = fullfile(matfold,subjects{n_sub});
        if ~exist(mat_outfile)
            mkdir(mat_outfile)
        end
          
        if n_cond < 8
            mat_outfile = fullfile(mat_outfile,[subjects{n_sub} '_' conds{n_cond} '_coherence.mat']);
        else
            mat_outfile = fullfile(mat_outfile,[subjects{n_sub} '_' conds{n_cond} '_coherence_BetaEnv.mat']);
        end
        if n_cond < 6
            save(mat_outfile,'CMall','CMderivall','surrog')
        else
            save(mat_outfile,'CMall','CMderivall','CMIall','CMIderivall','surrog')
        end
        end
    end
end


outer_rim = {'M1' 'M2' 'Oz' 'O2' 'PO8' 'P8' 'TP8' 'T8' 'FT8' 'F8' 'AF8' 'Fp2' 'Fpz' 'Fp1' 'AF7' 'F7' 'FT7' 'T7' 'TP7' 'P7' 'PO7' 'O1'};
to_rm = [];
for n = 1:length(outer_rim)
    to_rm = [to_rm find(strcmp(CMall.label,outer_rim{n}))];
end
keepE = 1:63;
keepE(to_rm) = [];


% 8, 12, 37, (6)
surflap = 0;
make_plots = 0;
for n_cond = 7 % [5 7]
    coh_group_trace = [];
    for n_sub = [1:9 11:28 30:36 38:length(subjects)]%1:length(subjects)+1
        if n_sub <= length(subjects)
            representative = any(strcmp({'CMC_003' 'CMC_009' 'CMC_020'},subjects{n_sub}));
        else
            representative = 0;
        end
        n_ref = 1;
        n = 1;

        if n_sub <= length(subjects)
            subfold = fullfile(matfold,subjects{n_sub});
            mat_outfile = fullfile(subfold,[subjects{n_sub} '_' conds{n_cond} '_coherence.mat']);
            if surflap
                mat_outfile = fullfile(subfold,[subjects{n_sub} '_' conds{n_cond} '_coherence_surflap.mat']);
            end
            picsname = fullfile(picsfold,['CKC_' subjects{n_sub} '_' conds{n_cond} '.svg']);
            load(mat_outfile)
            CMall = CMall(n);
            CMall.Fyy(1,1:2,n_ref) = 0;
        else
            picsname = fullfile(picsfold,['CKC_group_' conds{n_cond} '.svg']);
        end


        if n_sub == 1
            CMgroup = CMall;
            if n_cond == 5
                CMgroup.f = 0:0.3:15;
            else
                CMgroup.f = 0:0.3:15;
            end
            CMgroup.coh = zeros(size(CMgroup.coh,1),length(CMgroup.f),size(CMgroup.coh,3));
            CMgroup.Fyy = zeros(size(CMgroup.Fyy,1),length(CMgroup.f),size(CMgroup.Fyy,3));
            allCoh = zeros(size(CMgroup.coh,1),2,length(subjects));
        end

        if n_sub <= length(subjects)
            % identify F0 and F1
            if n_cond == 5
                F0_test = repmat(2:0.5:4.5,3,1);
            else
                F0_test = repmat(0.8:0.2:1.8,3,1);
            end
            F1_test = 2*F0_test+(-1:1)'/CMall.quantum*CMall.Fs;
            F0_test = round(F0_test(:)*CMall.quantum/CMall.Fs+1);
            F1_test = round(F1_test(:)*CMall.quantum/CMall.Fs+1);
            Pcoh = max(CMall.coh(1:63,:,n_ref),[],1).*sqrt(CMall.Fyy(1,:,n_ref));
            Pcoh =Pcoh(F0_test) + Pcoh(F1_test);
            if n_cond == 5
                Pcoh = Pcoh.*exp(-abs(sqrt(F0_test)-sqrt(7)).^2*1.2)';
            else
                Pcoh = Pcoh.*exp(-abs(sqrt(F0_test)-sqrt(8)).^2*1.2)';
            end

            [M,P] = max(Pcoh);
            F0(n_sub) = (F0_test(P)-1)/CMall.quantum*CMall.Fs;
            F1(n_sub) = (F1_test(P)-1)/CMall.quantum*CMall.Fs;
            FF = [F0(n_sub) F1(n_sub)];

            allCoh(:,:,n_sub) = CMall.coh(:,FF*CMall.quantum/CMall.Fs+1,n_ref);

            F0Hz = (F0(n_sub)+F1(n_sub)/2)/2;
%             F0Hz = (0.75*F0(n_sub)+1.25*F1(n_sub)/2)/2;
%             F0Hz = (0*F0(n_sub)+2*F1(n_sub)/2)/2;
            f = CMall.f*3/F0Hz;
            for n_chan = 1:size(CMall.coh,1)
                CMgroup.coh(n_chan,:,n_ref) = CMgroup.coh(n_chan,:,n_ref) + interp1(f,CMall.coh(n_chan,:,n_ref),CMgroup.f)/length(subjects);
            end
            CMgroup.Fyy(1,:,n_ref) = CMgroup.Fyy(1,:,n_ref) + interp1(f,CMall.Fyy(1,:,n_ref),CMgroup.f)/length(subjects);
            
            %%%
            this_trace = [];
            for n_chan = 1:size(CMall.coh,1)
                this_trace(n_chan,:) = interp1(f,CMall.coh(n_chan,:,n_ref),CMgroup.f);
            end
            coh_group_trace(n_sub,:) = max(this_trace(keepE,:));
            %%%
            

            [M,P] = max(allCoh(1:end-1,:,n_sub));
            Pacc = CMall.Fyy((FF*CMall.quantum/CMall.Fs+1)+[-2 0 2]')
            SNRacc(n_sub,:) = Pacc(2,:)./sqrt(Pacc(1,:).*Pacc(3,:));

            Peeg = [];
            for n_f = 1:2
                Peeg(:,n_f) = CMall.Fxx(P(n_f),(FF(n_f)*CMall.quantum/CMall.Fs+1)+[-2 0 2]')';
            end
            SNReeg(n_sub,:) = Peeg(2,:)./sqrt(Peeg(1,:).*Peeg(3,:));
        else
            CMall = CMgroup;
        end
        
        
        if make_plots
            figure
            if not(representative)
                subplot(2,2,1)
            else
                fig = figure;
                rr = 1;
                x = 1;
                y = 0.8;
                Dx = 3.5;
                Dy = 3;
                set(fig,'Units','centimeters','Position',[1 1 x+Dx+1 y+Dy+0.5]*rr)
                axes('Units','centimeters','Position',[x y Dx Dy]*rr,'FontSize',7*rr,'FontName','Arial')
            end
            plot(CMall.f,CMall.coh(1:63,:,n_ref),'k','Linewidth',0.5*rr);
            if n_sub <= length(subjects)
                hold on
                plot([F0(n_sub) F1(n_sub)],max(CMall.coh(1:63,[F0(n_sub) F1(n_sub)]*CMall.quantum/CMall.Fs+1,n_ref)),'rx','markersize',12,'linewidth',2)
                xlabel('Frequency [Hz]','FontSize',8*rr,'FontName','Arial')
                xlim([0 8])
            else
                xticks(3:3:15)
                xticklabels({'F0' 'F1' 'F2' 'F3' 'F4' 'F5'})
                xlabel('Frequency','FontSize',8*rr,'FontName','Arial')
            end
            ylabel('Coherence','FontSize',8*rr,'FontName','Arial')
            if representative
                filename = [picsname(1:end-4) '_CKC_spectrum.svg']
                set(gca,'FontSize',7*rr)
                print(filename,'-dsvg');
                close(fig)
            end
            

            if not(representative)
                subplot(2,2,2)
            else
                fig = figure;
                rr = 1;
                x = 1;
                y = 0.8;
                Dx = 3.5;
                Dy = 3;
                set(fig,'Units','centimeters','Position',[1 1 x+Dx+1 y+Dy+0.5]*rr)
                axes('Units','centimeters','Position',[x y Dx Dy]*rr,'FontSize',7*rr,'FontName','Arial')
            end
            plot(CMall.f,CMall.Fyy(1,:,n_ref),'k','Linewidth',0.5*rr);
            if n_sub <= length(subjects)
                hold on
                plot([F0(n_sub) F1(n_sub)],CMall.Fyy(1,[F0(n_sub) F1(n_sub)]*CMall.quantum/CMall.Fs+1,n_ref),'rx','markersize',12,'linewidth',2)
                xlabel('Frequency [Hz]','FontSize',8*rr,'FontName','Arial')
                xlim([0 8])
            else
                xticks(3:3:15)
                xticklabels({'F0' 'F1' 'F2' 'F3' 'F4' 'F5'})
                xlabel('Frequency','FontSize',8*rr,'FontName','Arial')
            end
            ylabel('Power [Hz^-^1]','FontSize',8*rr,'FontName','Arial')
            if representative
                filename = [picsname(1:end-4) '_Power_spectrum.svg']
                set(gca,'FontSize',7*rr)
                print(filename,'-dsvg');
                close(fig)
            end
            
%             
%             plot(CMall.f,CMall.Fyy(1,:,n_ref),'k')
%             if n_sub <= length(subjects)
%                 hold on
%                 plot([F0(n_sub) F1(n_sub)],CMall.Fyy(1,[F0(n_sub) F1(n_sub)]*CMall.quantum/CMall.Fs+1,n_ref),'rx','markersize',12,'linewidth',2)
%                 xlabel('Frequency [Hz]')
%             else
%                 if n_cond == 5
%                     xticks(3:3:15)
%                 else
%                     xticks(3:3:15)
%                 end
%                 xticklabels({'F0' 'F1' 'F2' 'F3' 'F4' 'F5'})
%                 xlabel('Frequency')
%             end
%             ylabel('Power')


            for n_f = 1:2
                subplot(2,2,2+n_f)
                ave = [];
                if n_sub <= length(subjects)
                    FF = [F0(n_sub) F1(n_sub)];
                    ave.avg = CMall.coh(1:63,FF(n_f)*CMall.quantum/CMall.Fs+1,end);
                else
                    ave.avg = mean(allCoh(1:63,n_f,:),3);
                end
                cfg = [];
                cfg.zlim = [0 max(ave.avg)];
                cfg.comment = 'no';
                cfg.layout = 'EEG1010.lay';
%                 if exist('keepE')
%                     cfg.highlight = 'on'
%                     cfg.highlightchannel = keepE;
%                     cfg.highlightsymbol = 'o';
%                     cfg.highlightcolor = 'r';
%                 end
                ave.fsample = 1000;
                ave.time = 0;
                ave.label = CMall.label(1:63);
                ave.dimord = 'chan_time';
                ft_topoplotER(cfg,ave);
                colorbar
                
                if n_sub <= length(subjects)
                    if strcmp({'CMC_003' 'CMC_009' 'CMC_020'},subjects{n_sub})
                        filename = [picsname(1:end-4) '_F' num2str(n_f-1) '.svg']
                        CM_ft_topoplotER(cfg,ave,filename);
                    end
                end
            end

            print('-dsvg',picsname)
            close all
        end
    end

    % CohG = mean(mean(allCoh(1:63,:,:),3),2);
    % [M,P] = sort(CohG,'descend');
    % keepE = P(1:20);
    % % run again the loop above to highlight electrodes

    if n_cond == 5
        CKC_tap = squeeze(max(allCoh(keepE,:,:),[],1))';
    else
        CKC_BB = squeeze(max(allCoh(keepE,:,:),[],1))';
    end
end

to_rm = find(max(coh_group_trace(:,1:10),[],2) == 0);
coh_group_trace(to_rm,:) = [];
allCoh(:,:,to_rm) = [];

plot(CMgroup.f/3,coh_group_trace','k','linewidth',0.5)
hold on
plot(CMgroup.f/3,mean(coh_group_trace),'r','linewidth',2)
xlabel('Frequency')
xticks(0:4)
xlim([0 4])
xticklabels({'0' 'F0' 'F1' 'F2' 'F3'})
ylabel('Coherence')


figure
for n_f = 1:2
    [W,H] = nnmf(squeeze(allCoh(keepE,n_f,:)),2,'rep',10);
    tmp = ones(63,2)*NaN;
    tmp(keepE,:) = W;
    W = tmp;


    for n_comp = 1:2
        subplot(2,2,n_f+(n_comp-1)*2)
        ave = [];
        ave.avg = W(:,n_comp);
        %ave.avg = mean(allCoh(1:63,n_f,:),3);
        cfg = [];
        cfg.zlim = [0 max(ave.avg)];
        cfg.comment = 'no';
        cfg.layout = 'EEG1010.lay';
        ave.fsample = 1000;
        ave.time = 0;
        ave.label = CMall.label(1:63);
        ave.dimord = 'chan_time';
        ft_topoplotER(cfg,ave);
        colorbar
        title(['F' num2str(n_f-1) ' for component ' num2str(n_comp)])
    end
end


% Assess statistical significance (surrogate data)

% 8, 12, 37, (6)
p = [];
surflap = 0;
for n_cond = 7 % [5 7]
    for n_sub = 41%[1:9 11:28 30:36 38:length(subjects)]%1:length(subjects)+1
        n_ref = 1;
        n = 1;

        subfold = fullfile(matfold,subjects{n_sub});
        mat_outfile = fullfile(subfold,[subjects{n_sub} '_' conds{n_cond} '_coherence.mat']);
        if surflap
            mat_outfile = fullfile(subfold,[subjects{n_sub} '_' conds{n_cond} '_coherence_surflap.mat']);
        end
        load(mat_outfile)
        
        Fbin = [F0(n_sub) F1(n_sub)]*CMall.quantum/CMall.Fs+1;
        
        % compute surrogate distribution
        coh_surrog = surrog.coh(keepE,5:21,:,:);
        coh_surrog_dist = squeeze(max(max(coh_surrog)));
        
        % genuine CKC at F0 and F1
        Coh_F0F1 = max(CMall.coh(1:end-1,Fbin));
        
        % p value
        p(n_sub,:) = mean(Coh_F0F1 < coh_surrog_dist,1)
        p([10 29 37],:) = []
    end
end

sig_p = p < 0.05;

numberofsig_f0 = sum(sig_p(:,1) == 1)
numberofsig_f1 = sum(sig_p(:,2) == 1)


for n_f = 1:2
    K = 3;
    [W,H] = nnmf(squeeze(allCoh(1:63,n_f,:)),K);

    for n_comp = 1:K
        subplot(2,K,n_comp+K*(n_f-1))
        ave = [];
        ave.avg = W(:,n_comp);
        cfg = [];
        cfg.zlim = [0 max(ave.avg)];
        cfg.comment = 'no';
        cfg.layout = 'EEG1010.lay';
        ave.fsample = 1000;
        ave.time = 0;
        ave.label = CMall.label(1:63);
        ave.dimord = 'chan_time';
        CM_ft_topoplotER(cfg,ave);
        colorbar
    end
end


        
